# Supplementary material for: Bloom helicase contributes to successful crossover formation with both catalytic and structural roles in Caenorhabditis elegans meiosis
Source: Nucleic Acids Res. 2025 Oct 22;53(19):gkaf1030. doi: 10.1093/nar/gkaf1030 (PMC12541369; doi:10.1093/nar/gkaf1030)
Supplement: gkaf1030_Supplemental_Files [file gkaf1030_supplemental_files.zip]

Archive with 7 entries (7 files):
- Supplementary Materials_revised_02.10.2025.pdf
- Supplementary_table_3_p_values_RAD51.xlsx
- Supplementary_table_4_asynapsis_stats.xlsx
- Supplementary_table_5_stats_viability_test.xlsx
- Supp_video1_wt_SMLM_3D_scale.avi
- Supp_video2_hdhim-6_SMLM_3D_scale.avi
- Supp_video_3_him6(ok412)_SMLM_3D_scale.avi
