# Supplementary material for: Bloom helicase contributes to successful crossover formation with both catalytic and structural roles in Caenorhabditis elegans meiosis
Source: Nucleic Acids Res. 2025 Oct 22;53(19):gkaf1030. doi: 10.1093/nar/gkaf1030 (PMC12541369; doi:10.1093/nar/gkaf1030)
Supplement: gkaf1030_Supplemental_Files [file gkaf1030_supplemental_files.zip › Supplementary_table_3_p_values_RAD51.xlsx]

## Sheet: Sheet1
Statistical analysis of RAD-51 foci counts from exact Fisher's t test
		p values
			ZONE 1								ZONE 1							ns	p > 0.05
			0 focus	1 focus	2-3 foci	4-6 foci	7-12 foci	12-24 foci			0 focus	1 focus	2-3 foci	4-6 foci	7-12 foci	12-24 foci		*	p ≤ 0.05
		N2 vs him-6(ok412)	0.0281	0.1973	0.6859	>0.9999	>0.9999	>0.9999		N2 vs him-6(ok412)	*	ns	ns	ns	ns	ns		**	p ≤ 0.01
		N2 vs him-6 K275R	0.0253	0.0765	0.6995	>0.9999	>0.9999	>0.9999		N2 vs him-6 K275R	*	ns	ns	ns	ns	ns		***	p ≤ 0.001
		him-6(ok412) vs him-6 K275R	0.6878	0.8602	>0.9999	>0.9999	>0.9999	>0.9999		him-6(ok412) vs him-6 K275R	ns	ns	ns	ns	ns	ns		****	p ≤ 0.0001
			ZONE 2								ZONE 2
			0 focus	1 focus	2-3 foci	4-6 foci	7-12 foci	12-24 foci			0 focus	1 focus	2-3 foci	4-6 foci	7-12 foci	12-24 foci
		N2 vs him-6(ok412)	0.0252	0.0311	0.5002	0.4674	>0.9999	>0.9999		N2 vs him-6(ok412)	*	*	ns	ns	ns	ns
		N2 vs him-6 K275R	0.1132	0.1398	0.2927	0.3777	>0.9999	>0.9999		N2 vs him-6 K275R	ns	ns	ns	ns	ns	ns
		him-6(ok412) vs him-6 K275R	0.5071	0.3882	>0.9999	>0.9999	>0.9999	>0.9999		him-6(ok412) vs him-6 K275R	ns	ns	ns	ns	ns	ns
			ZONE 3								ZONE 3
			0 focus	1 focus	2-3 foci	4-6 foci	7-12 foci	12-24 foci			0 focus	1 focus	2-3 foci	4-6 foci	7-12 foci	12-24 foci
		N2 vs him-6(ok412)	0.3587	0.2235	0.368	0.0366	0.0366	>0.9999		N2 vs him-6(ok412)	ns	ns	ns	*	*	ns
		N2 vs him-6 K275R	0.0048	0.5551	0.0024	0.013	0.013	>0.9999		N2 vs him-6 K275R	**	ns	**	*	*	ns
		him-6(ok412) vs him-6 K275R	0.0728	0.4992	0.0333	>0.9999	>0.9999	>0.9999		him-6(ok412) vs him-6 K275R	ns	ns	*	ns	ns	ns
			ZONE 4								ZONE 4
			0 focus	1 focus	2-3 foci	4-6 foci	7-12 foci	12-24 foci			0 focus	1 focus	2-3 foci	4-6 foci	7-12 foci	12-24 foci
		N2 vs him-6(ok412)	<0.0001	0.0019	0.4773	0.0008	0.0082	0.5994		N2 vs him-6(ok412)	****	**	ns	***	**	ns
		N2 vs him-6 K275R	<0.0001	0.1659	0.8012	0.002	0.0151	0.4487		N2 vs him-6 K275R	****	ns	ns	**	*	ns
		him-6(ok412) vs him-6 K275R	0.7832	0.0681	0.3462	0.6499	0.6597	0.1714		him-6(ok412) vs him-6 K275R	ns	ns	ns	ns	ns	ns
			ZONE 5								ZONE 5
			0 focus	1 focus	2-3 foci	4-6 foci	7-12 foci	12-24 foci			0 focus	1 focus	2-3 foci	4-6 foci	7-12 foci	12-24 foci
		N2 vs him-6(ok412)	0.2983	0.4739	>0.9999	0.3937	0.0009	0.2127		N2 vs him-6(ok412)	ns	ns	ns	ns	***	ns
		N2 vs him-6 K275R	0.0023	0.0012	0.2695	0.5957	<0.0001	0.3916		N2 vs him-6 K275R	**	ns	ns	ns	****	ns
		him-6(ok412) vs him-6 K275R	0.1047	0.018	0.3307	0.7857	0.0008	0.73		him-6(ok412) vs him-6 K275R	ns	*	ns	ns	***	ns
			ZONE 6								ZONE 6
			0 focus	1 focus	2-3 foci	4-6 foci	7-12 foci	12-24 foci			0 focus	1 focus	2-3 foci	4-6 foci	7-12 foci	12-24 foci
		N2 vs him-6(ok412)	0.0477	0.4196	0.6273	0.1047	0.0072	>0.9999		N2 vs him-6(ok412)	*	ns	ns	ns	**	ns
		N2 vs him-6 K275R	<0.0001	0.1005	0.1764	<0.0001	0.0027	0.443		N2 vs him-6 K275R	****	ns	ns	****	**	ns
		him-6(ok412) vs him-6 K275R	0.0088	0.4068	0.4704	0.0025	>0.9999	0.2144		him-6(ok412) vs him-6 K275R	**	ns	ns	**	ns	ns
			ZONE 7								ZONE 7
			0 focus	1 focus	2-3 foci	4-6 foci	7-12 foci	12-24 foci			0 focus	1 focus	2-3 foci	4-6 foci	7-12 foci	12-24 foci
		N2 vs him-6(ok412)	0.0043	0.1033	0.5143	0.0356	>0.9999	>0.9999		N2 vs him-6(ok412)	**	ns	ns	*	ns	ns
		N2 vs him-6 K275R	0.0722	0.0803	>0.9999	>0.9999	>0.9999	>0.9999		N2 vs him-6 K275R	ns	ns	ns	ns	ns	ns
		him-6(ok412) vs him-6 K275R	0.2221	>0.9999	0.23	0.0479	>0.9999	>0.9999		him-6(ok412) vs him-6 K275R	ns	ns	ns	*	ns	ns
