# Supplementary material for: Bloom helicase contributes to successful crossover formation with both catalytic and structural roles in Caenorhabditis elegans meiosis
Source: Nucleic Acids Res. 2025 Oct 22;53(19):gkaf1030. doi: 10.1093/nar/gkaf1030 (PMC12541369; doi:10.1093/nar/gkaf1030)
Supplement: gkaf1030_Supplemental_Files [file gkaf1030_supplemental_files.zip › Supplementary_table_4_asynapsis_stats.xlsx]

## Sheet: Sheet1
Based on Fisher's exact test
		Zone 1	Zone 2	Zone 3	Zone 4	Zone 5	Zone 6	Zone 7
	wt vs him-6(ok412)	>0.9999(ns)	0.0146(*)	0.1735(ns)	<0.0001(****)	0.0038(**)	0.6316(ns)	<0.0001(****)
	wt vs hdhim-6	>0.9999(ns)	0.0185(*)	<0.0001(****)	<0.0001(****)	<0.0001(****)	0.0124(*)	0.5065(ns)
	him-6(ok412) vs hdhim6	>0.9999(ns)	>0.9999(ns)	0.0013(**)	0.0007(***)	0.0002(***)	0.0437(*)	0.0003(***)
