# Supplementary material for: Bloom helicase contributes to successful crossover formation with both catalytic and structural roles in Caenorhabditis elegans meiosis
Source: Nucleic Acids Res. 2025 Oct 22;53(19):gkaf1030. doi: 10.1093/nar/gkaf1030 (PMC12541369; doi:10.1093/nar/gkaf1030)
Supplement: gkaf1030_Supplemental_Files [file gkaf1030_supplemental_files.zip › Supplementary_table_5_stats_viability_test.xlsx]

## Sheet: Sheet1
Mann-Whitney test done on data from viability test
		wild type	him-6K275R	him-6(ok412)	xpf-1(tm2842)	slx-1(tm2644)	xpf-1(tm2842);him-6K275R	slx-1(tm2644); him-6K275R	xpf-1(tm2842); him-6(ok412)	slx-1(tm2644); him-6(ok412)
	wild type		****(<0.0001)	***(0.0007)	****(<0.0001)	*(0.0453)	****(<0.0001)	****(<0.0001)	****(<0.0001)	****(<0.0001)
	him-6K275R			****(<0.0001)	ns(0.5380)	**(0.0014)	****(<0.0001)	****(<0.0001)	****(<0.0001)	****(<0.0001)
	him-6(ok412)				*(0.0107)	**(0.0016)	ns(0.1645)	***(0.0010)	ns(0.0897)	***(0.0005)
	xpf-1(tm2842)					*(0.0235)	**(0.0036)	ns(<0.0001)	ns(0.0020)	****(<0.0001)
	slx-1(tm2644)						****(<0.0001)	****(<0.0001)	****(<0.0001)	****(<0.0001)
	xpf-1(tm2842);him-6K275R							**(0.0002)	ns(>0.9999)	****(<0.0001)
	slx-1(tm2644); him-6K275R								****(<0.0001)	**(0.0019)
	xpf-1(tm2842); him-6(ok412)									****(<0.0001)
